# Supplementary material for: Atrial fibrillation-associated electrical remodelling in human induced pluripotent stem cell-derived atrial cardiomyocytes: a novel pathway for antiarrhythmic therapy development
Source: Cardiovasc Res. 2023 Sep 7;119(16):2623–37. doi: 10.1093/cvr/cvad143 (PMC10730244; doi:10.1093/cvr/cvad143)
Supplement: cvad143_Supplementary_Data [file cvad143_supplementary_data.zip]

Archive with 3 entries (3 files):
- 3Supplemental material_Seibertz_CVR_2023_FINAL.pdf
- Rubio_Supplemental Video 1_aEHM.mp4
- Rubio_Supplemental Video 2_vEHM.mp4
